# Supplementary material for: Destabilizing single chain major histocompatibility complex class I protein for repurposed enterokinase proteolysis
Source: Sci Rep. 2020 Sep 10;10:14897. doi: 10.1038/s41598-020-71785-2 (PMC7483518; doi:10.1038/s41598-020-71785-2)
Supplement: Supplementary file 1 — Supplementary file1 [file 41598_2020_71785_MOESM1_ESM.xlsx]

## Sheet: Table 3
Index	Lane	EASY_mean	STDEV	SEQUENCE	#	pI	EZ50kD	EZ50kD_stdev	EZ_Ranking	NetMHCpan-4 % Ranking (HLA-A*11:01)	NetMHCpan-4 % Ranking (HLA-A*02:07)	NetMHCstab (HLA-A*11:01)
CTR	EBV1101	0.584001	0.0672497	IVTDFSVIK	9	5.84	1	0	CTR	0.0423	11.6413	14.9481
11	LR1011	0.4571	0.0617	KITDFGRAK	9	9.99	0.858602	0.00272619	2	0.14	20.5283	9.3274
154	CS1027	0.704616	0.00356357	SLLDYVREHK	10	6.47	0.810976	0.171253	3	0.4221	10.0452	8.8147
62	EX1012	0.0117558	0.00923613	AIKTSPKANK	10	10.3	-0.00707793	0.00366867	20	0.88	40.5	1.9707
20	LR1020	-0.0159277	0.0206278	VKITDFGRAK	10	9.99	-0.0564154	0.0588795	77	1.6	35.7778	0.5672
27	LR1027	0.0559868	0.0066062	RAKLLGAEEK	10	8.59	0.0574689	0.00194331	9	1.8	52.5	0.8338
53	EX1003	0.0277282	0.0295227	KTSPKANK	8	10.3	0.0340573	0.0222637	13	2.45	55.5556	5.6887
68	EX1018	0.232265	0.0120196	VAIKTSPKANK	11	10.3	0.221626	0.00951335	6	2.5	57.7778	2.1099
9	LR1009	0.0465405	0.0139987	HVKITDFGR	9	8.75	0.0552679	0.00305018	10	2.64	35.8889	0.7457
164	CS1037	0.539743	0.0484898	GSLLDYVREHK	11	6.75	0.367262	0.0216319	5	2.67	44.6	2.2755
81	CS1017	0.47251	0.0171593	SLLDYVREH	9	5.3	0.733332	0.140353	4	3.2	11.5254	0.7919
3	LR1003	-0.0146079	0.00630352	ITDFGRAK	8	8.75	-0.0519225	0.000712471	63	3.45	44.6	1.4645
30	LR1030	-0.0168384	0.0190648	HVKITDFGRAK	11	9.99	-0.00436229	0.0217149	18	3.6	47.75	2.0781
149	CS1022	0.00682813	0.0117237	LMPFGSLLDY	10	3.8	-0.0580832	0.0119863	80	3.6555	13.8895	0.2472
159	CS1032	0.732514	0.00853273	QLMPFGSLLDY	11	3.8	0.869285	0.174135	1	3.7905	12.7293	0.3434
92	TM1011	-0.0305881	0.00130375	STVQLIMQL	9	5.24	-0.0997294	0.010334	138	3.9	1.2823	0.3251
142	CS1013	-0.0353234	0.00175934	MPFGSLLDY	9	3.8	-0.0684016	0.0272424	108	4.4855	23.7812	0.2727
21	LR1021	-0.0154033	0.00880092	KITDFGRAKL	10	9.99	-0.0525249	0.0330499	65	5.6	3.4875	0.301
58	EX1008	-0.00165967	0.00501838	KTSPKANKE	9	9.7	-0.0313107	0.00630644	30	6.3	50.8333	0.8046
41	LR1041	-0.00810506	0.028174	QHVKITDFGRAK	12	9.99	-0.0722822	0.0168686	112	6.6	63.3333	0.5648
90	TM1009	-0.0342401	0.00223764	LTSTVQLIM	9	5.52	-0.100883	0.044933	139	7.5	13.1436	0.3074
102	TM1021	-0.0159326	0.000179303	STVQLIMQLM	10	5.24	-0.0331837	0.0105916	32	8.19	14.6026	0.3301
143	CS1015	-0.0160244	0.010785	FGSLLDYVR	9	5.84	-0.0584915	0.0341361	81	8.6483	41.1667	0.2863
75	EX1025	-0.00740992	0.00394819	PVAIKTSPKANK	12	10.31	-0.105747	0.018917	147	8.9	75	1.5725
57	EX1007	-0.0127983	0.00875072	IKTSPKANK	9	10.3	-0.0509508	0.04103	62	9	69	0.4998
170	CS1043	0.0136256	0.00673981	TQLMPFGSLLDY	12	3.8	-0.0157722	0.0119804	23	9.0245	22.0526	0.3062
175	CS1048	0.188942	0.0534069	FGSLLDYVREHK	12	6.75	0.0166727	0.0193061	15	9.3429	37.75	0.4591
18	LR1018	-0.0319693	0.00952713	QHVKITDFGR	10	8.75	-0.0604913	0.0078285	87	9.4	59.4444	0.3328
137	CS1007	-0.0269574	0.0284477	GSLLDYVR	8	5.84	-0.0675882	0.0514196	106	9.667	69	0.6397
153	CS1026	-0.0411692	0.00125318	GSLLDYVREH	10	5.32	-0.0849034	0.0326959	126	10.0723	30.1333	0.4986
93	TM1012	-0.0329498	0.0120338	TVQLIMQLM	9	5.19	-0.103167	0.0376127	144	10.3	9.4115	0.2728
165	CS1038	-0.0109691	0.00763308	SLLDYVREHKD	11	5.36	-0.0338806	0.00857724	33	10.8	46.3333	0.5297
100	TM1019	-0.0220618	0.0180549	LTSTVQLIMQ	10	5.52	-0.0384972	0.00287312	42	11.3	60.8333	0.4389
139	CS1009	-0.0258095	0.0148302	ITQLMPFGS	9	5.52	-0.0649792	0.0395422	101	11.5534	35.8889	0.3504
12	LR1012	-0.0307121	0.00275108	ITDFGRAKL	9	8.75	-0.0598694	0.0100792	84	11.8	1.5341	0.2489
91	TM1010	-0.0187499	0.00498323	TSTVQLIMQ	9	5.19	-0.077951	0.0211032	121	11.9	72.5	0.3837
172	CS1045	0.00228533	0.00329748	LMPFGSLLDYVR	12	5.84	-0.0618063	0.0170709	91	12.9143	34.7	0.3257
144	CS1016	-0.0269482	0.00122892	GSLLDYVRE	9	4.37	-0.0637556	0.0281334	97	13.4593	54.1667	0.3434
69	EX1019	0.00108097	0.00882539	AIKTSPKANKE	11	9.7	-0.0979051	0.0367308	132	14.1	73.75	0.4806
17	LR1017	-0.0266004	0.0113811	RAKLLGAEE	9	6.14	-0.0497058	0.0148613	59	14.2	59.4444	0.3315
39	LR1039	0.00920558	0.0229796	TPQHVKITDFGR	12	8.44	-0.0404346	0.00856155	47	14.3	72.5	0.3294
130	TM1050	0.212377	0.0249556	MQLMPFGCLLDY	12	3.8	0.0959899	0.00362476	8	15.2	32.5833	0.2965
83	TM1002	-0.029173	0.00319395	STVQLIMQ	8	5.24	-0.0904728	0.0294988	128	15.4	57.222	0.5776
95	TM1014	-0.0303827	0.00194728	QLIMQLMPF	9	5.52	-0.0993057	0.0120088	136	15.7	7.7987	0.2731
50	LR1050	0.0143421	0.0166576	RAKLLGAEEKEY	12	6.23	0.00779669	0.0136128	17	16.7	50.4167	0.2591
48	LR1048	-0.0108247	0.0143524	FGRAKLLGAEEK	12	8.59	-0.0387926	0.0241356	43	16.9	70	0.3062
55	EX1005	0.00448211	0.00765282	VAIKTSPKA	9	10	-0.0202495	7.20493e-05	26	17.6	10.5372	0.3023
64	EX1014	-0.0021177	0.000525749	KTSPKANKEI	10	9.7	-0.102163	0.0185495	142	17.8	20.1509	0.34
147	CS1020	-0.0110237	0.00881083	TQLMPFGSLL	10	5.19	-0.0731697	0.0162662	115	17.9735	0.8642	0.2584
37	LR1037	0.000174686	0.0133559	GRAKLLGAEEK	11	8.59	-0.0599328	0.0204183	85	18.5	68	0.3886
140	CS1010	-0.00940126	0.0017635	TQLMPFGSL	9	5.19	-0.0532167	0.0251017	69	18.5508	4.3289	0.2574
73	EX1023	-0.0123378	0.00469679	KIPVAIKTSPKA	12	10.3	-0.113457	0.0395249	154	18.9	21.6818	0.2625
22	LR1022	-0.0215872	0.00459244	ITDFGRAKLL	10	8.75	-0.0609048	0.0262101	88	19.5	6.2358	0.242
13	LR1013	-0.0025063	0.00449784	TDFGRAKLL	9	8.41	-0.00531728	0.00519021	19	19.8	14.7086	0.2366
101	TM1020	-0.0293285	0.00826892	TSTVQLIMQL	10	5.19	-0.0423993	0.010613	49	20.3	12.3231	0.2628
32	LR1032	0.00923388	0.0218206	KITDFGRAKLL	11	9.99	0.0352253	0.0237322	12	20.4	11.0978	0.2729
177	CS1050	0.20306	0.0355532	SLLDYVREHKDN	12	5.36	0.025518	0.00505913	14	20.8588	60	0.4105
76	EX1026	-0.0211272	0.00224171	VAIKTSPKANKE	12	9.7	-0.129494	0.0211425	168	21.5	80	0.5224
157	CS1030	-0.0343132	0.0026521	ITQLMPFGSLL	11	5.52	-0.0775933	0.0242966	120	21.6143	1.0775	0.2685
66	EX1016	-0.00229272	0.00117356	IPVAIKTSPKA	11	10	-0.102433	0.0218716	143	22.1	45	0.2429
19	LR1019	-0.0173435	0.0252174	HVKITDFGRA	10	8.75	-0.0597832	0.0693504	83	22.4	26.8182	0.2842
124	TM1043	-0.0599463	0.000578999	STVQLIMQLMPF	12	5.24	-0.127065	0.0090402	167	23.0741	31.2308	0.3738
171	CS1044	-0.0263227	0.0130207	QLMPFGSLLDYV	12	3.8	-0.0736988	0.0160562	117	23.2963	2.2375	0.3125
150	CS1023	0.021983	0.0130491	MPFGSLLDYV	10	3.8	-0.0453131	0.00971572	55	25.2821	14.3642	0.261
63	EX1013	-0.00757731	0.013638	IKTSPKANKE	10	9.7	-0.0424899	0.0162833	50	25.5	73.75	0.2947
161	CS1034	-0.00634605	0.0169898	MPLGSLLDYVR	11	5.59	-0.0614082	0.03269	89	26.1212	50.4167	0.3894
146	CS1019	-0.00791767	0.0198307	ITQLMPFGSL	10	5.52	-0.0702031	0.00303573	110	26.6061	12.3275	0.2711
42	LR1042	0.021776	0.0226049	HVKITDFGRAKL	12	9.99	-0.0165137	0.0117055	24	27.5	22.2895	0.2729
176	CS1049	-0.0212584	0.0214218	GSLLDYVREHKD	12	5.38	-0.0702636	0.00964573	111	28	87.5	0.3273
15	LR1015	-0.0240508	0.00626952	FGRAKLLGA	9	11	-0.0461659	0.00195043	57	28.3	21.7955	0.231
38	LR1038	-0.00822958	0.0263377	RAKLLGAEEKE	11	6.23	-0.0729494	0.0118675	114	28.5	61.6667	0.3094
60	EX1010	-0.00770732	0.0103071	PVAIKTSPKA	10	10.02	-0.042571	0.0077136	51	28.6	51.25	0.3103
98	TM1017	-0.0332195	0.0111474	MQLMPFGCL	9	5.27	-0.103727	0.0353073	145	28.8	2.1936	0.2576
108	TM1027	-0.0229568	0.00331574	MQLMPFGCLL	10	5.27	-0.0552415	0.00584566	76	28.8	8.4732	0.2592
77	EX1027	-0.0211384	0.00694683	AIKTSPKANKEI	12	9.7	-0.129995	0.00953701	169	29.6	42.8	0.2829
31	LR1031	-0.04818	0.0188595	VKITDFGRAKL	11	9.99	-0.0522832	0.026012	64	29.7	22.2105	0.235
132	CS1002	0.0211937	0.0138447	QLMPFGSL	8	5.52	-0.0534631	0.029243	71	29.88	3.1494	0.2705
59	EX1009	-0.00509196	0.00914501	TSPKANKEI	9	8.26	-0.037754	0.00454794	40	30.1	23.75	0.2479
71	EX1021	-0.00183332	0.0141179	KTSPKANKEIL	11	9.7	-0.102018	0.0471343	141	30.5	34.9	0.2807
44	LR1044	0.119076	0.0173687	KITDFGRAKLLG	12	9.99	0.168099	0.0297315	7	30.7	55.5556	0.5073
84	TM1003	-0.0325669	0.00291533	TVQLIMQL	8	5.19	-0.0982474	0.0458005	135	31.2	11.8406	0.2798
1	LR1001	-0.00356534	0.0075657	VKITDFGR	8	8.72	-0.0325425	0.000353054	31	34.2	80	0.3703
56	EX1006	0.0032021	0.00889246	AIKTSPKAN	9	10	-0.0226384	0.00334915	27	34.4	87.5	0.3428
151	CS1024	0.0666582	0.0194538	PFGSLLDYVR	10	6.26	-0.00758726	5.59655e-05	21	34.5	73.75	0.2652
96	TM1015	-0.039747	0.0118992	LIMQLMPFG	9	5.52	-0.115515	0.036507	156	35.3	28.2222	0.3635
104	TM1023	-0.0216268	0.00699368	VQLIMQLMPF	10	5.49	-0.035311	0.0143142	36	35.7	21.6818	0.2729
135	CS1005	-0.00441688	0.00671116	PFGSLLDY	8	3.8	-0.0726895	0.0263686	113	35.7692	65	0.2385
138	CS1008	-0.0223836	0.0172374	SLLDYVRE	8	4.37	-0.0632453	0.0409202	96	36.5455	14.1589	0.6282
45	LR1045	-0.00307006	0.0156136	ITDFGRAKLLGA	12	8.75	-0.0656022	0.015393	104	37.3	34.2	0.2686
4	LR1004	-0.0166361	0.00435416	TDFGRAKL	8	8.41	-0.0551731	0.00509135	75	37.5	28.5	0.2456
99	TM1018	0.0146391	0.00961212	CLTSTVQLIM	10	5.52	-0.0169813	0.0367203	25	37.7	21.5	0.2824
148	CS1021	0.000667743	0.0233997	QLMPFGSLLD	10	3.8	-0.0628771	0.00159747	94	38.111	4.9944	0.4106
2	LR1002	-0.00722201	0.00192238	KITDFGRA	8	8.75	-0.037328	0.0232478	37	38.8	36.5	0.3684
28	LR1028	-0.00552259	0.0437531	PQHVKITDFGR	11	9.18	0.0103064	0.0734112	16	39.6	87.5	0.3323
85	TM1004	-0.0500439	0.0104729	VQLIMQLM	8	5.49	-0.130525	0.0720616	171	41.7	20.6415	0.2633
51	EX1001	-0.0145294	0.013448	AIKTSPKA	8	10	-0.0457227	0.0271547	56	42.6	44.6	0.3128
114	TM1033	-0.0633936	0.0139542	TVQLIMQLMPF	11	5.19	-0.112529	0.0194698	153	42.9	37.75	0.2922
87	TM1006	-0.0312675	0.00945085	LIMQLMPF	8	5.52	-0.0981513	0.0609765	134	44	4.823	0.3058
160	CS1033	-0.0137265	0.00504861	LMPFGSLLDYV	11	3.8	-0.0630893	0.0223716	95	44	25.2692	0.2422
109	TM1028	-0.0490078	0.00191836	ICLTSTVQLIM	11	5.52	-0.0975882	0.00448702	131	44	42.8	0.2795
152	CS1025	0.00511414	0.0106091	FGSLLDYVRE	10	4.37	-0.0595588	0.0133888	82	44.2	66	0.2524
82	TM1001	-0.0231202	0.00743334	TSTVQLIM	8	5.19	-0.0835931	0.0523678	125	44.6	37.875	0.2817
65	EX1015	-0.0048329	0.0106065	TSPKANKEIL	10	8.26	-0.1061	0.0403503	148	45	36.875	0.2369
122	TM1041	-0.0494839	0.00379175	LTSTVQLIMQLM	12	5.52	-0.114183	0.00265218	155	45.1667	58.3333	0.2954
26	LR1026	-0.0150898	0.000553981	GRAKLLGAEE	10	6.14	-0.0498921	0.0150582	60	45.5	77.5	0.2655
74	EX1024	-0.0221092	0.00833366	IPVAIKTSPKAN	12	10	-0.130126	0.0470816	170	45.5	90	0.2549
8	LR1008	-0.015645	0.00399055	RAKLLGAE	8	8.75	-0.0533478	0.00625662	70	45.7	77.5	0.3171
145	CS1018	0.00723589	0.00904477	LITQLMPFGS	10	5.52	-0.0578278	0.0151492	79	45.8333	61.6667	0.3379
133	CS1003	0.0023171	0.0130717	LMPFGSLL	8	5.52	-0.068265	0.0321344	107	46.4	3.7186	0.2351
CTR	EBV0201	0.0149669	0.00958433	CLGGLLTMV	9	8.72	0	0	CTR	46.6	1.5963	0.2538
111	TM1030	-0.0333696	0.00414548	LTSTVQLIMQL	11	5.52	-0.0779522	0.00901626	122	48.25	34.1	0.2851
94	TM1013	-0.0363617	0.0083979	VQLIMQLMP	9	5.49	-0.109648	0.0278981	149	48.8	46.6667	0.6616
163	CS1036	0.0933016	0.0164439	FGSLLDYVREH	11	5.32	0.0419943	0.00993351	11	49	34.1	0.2613
97	TM1016	-0.0251628	0.0121942	IMQLMPFGC	9	5.52	-0.0890205	0.0388958	127	49.6	4.2275	0.2565
141	CS1012	-0.0208059	0.00420312	LMPFGSLLD	9	3.8	-0.0604584	0.0294564	86	49.8	33.5	0.2594
34	LR1034	-0.0460166	0.0177638	TDFGRAKLLGA	11	8.41	-0.0488566	0.0233144	58	50.6	49.3333	0.2595
173	CS1046	-0.0011216	0.00308713	MPFGSLLDYVRE	12	4.37	-0.0642136	0.0218606	99	51.4706	69	0.3193
168	CS1041	-0.0189334	0.0032846	LITQLMPFGSLL	12	5.52	-0.0394143	0.0122873	44	53.5294	3.0902	0.2507
112	TM1031	-0.0493606	0.00237892	TSTVQLIMQLM	11	5.19	-0.0973856	0.00272819	130	54.2	60	0.2643
23	LR1023	-0.0239812	0.00659813	TDFGRAKLLG	10	8.41	-0.0650975	0.0314412	102	54.7	65	0.2815
43	LR1043	-0.00375969	0.0229774	VKITDFGRAKLL	12	9.99	-0.0651978	0.004269	103	55	40	0.2319
131	CS1001	0.00927994	0.00916791	TQLMPFGS	8	5.19	-0.0622159	0.0263885	92	58.3	66	0.3167
134	CS1004	-0.00399766	0.0138147	MPFGSLLD	8	3.8	-0.0733575	0.0342205	116	59.2	71.25	0.3089
16	LR1016	-0.0206618	0.0134624	GRAKLLGAE	9	8.75	-0.0377676	0.0227234	41	60	70	0.26
118	TM1037	-0.0537531	0.00576702	IMQLMPFGCLL	11	5.52	-0.119928	0.0194093	162	60.5556	3.3836	0.2415
61	EX1011	-0.00528508	0.000977504	VAIKTSPKAN	10	10	-0.0376324	0.0215081	39	60.6	71.25	0.3751
103	TM1022	-0.0150512	0.0168701	TVQLIMQLMP	10	5.19	-0.053101	0.0175756	68	60.6	55	0.6996
10	LR1010	-0.0234846	0.0127929	VKITDFGRA	9	5.52	-0.0433576	0.0198538	52	61.7	47	0.2405
106	TM1025	-0.0272437	0.0045679	LIMQLMPFGC	10	5.52	-0.0536459	0.0180288	72	61.7	24.25	0.3218
113	TM1032	-0.0660232	0.00243626	STVQLIMQLMP	11	5.24	-0.117359	0.000604967	158	62.2	57.2222	1.3089
70	EX1020	-0.0230873	0.00995173	IKTSPKANKEI	11	9.7	-0.131292	0.0395096	172	64.4	60	0.2374
128	TM1048	-0.0495638	0.0202142	LIMQLMPFGCLL	12	5.52	-0.11025	0.0504333	150	65	7.0594	0.2739
121	TM1040	-0.0545033	0.0134035	CLTSTVQLIMQL	12	5.52	-0.119703	0.0134181	161	66.4286	24.8571	0.2673
33	LR1033	-0.0435727	0.0140783	ITDFGRAKLLG	11	8.75	-0.044724	0.0149719	53	67.1	53.75	0.294
107	TM1026	-0.024347	0.0118005	IMQLMPFGCL	10	5.52	-0.0617606	0.00498909	90	67.9	5.7063	0.2411
105	TM1024	-0.0189663	0.000331126	QLIMQLMPFG	10	5.52	-0.0110492	0.0224491	22	68.6	42	0.3044
25	LR1025	-0.0115303	0.00178906	FGRAKLLGAE	10	8.75	-0.0447587	0.0164216	54	68.6	71.25	0.2379
167	CS1040	-0.0162981	0.00140139	QLITQLMPFGSL	12	5.52	-0.0373467	0.0145067	38	69.2857	9.3673	0.2502
7	LR1007	-0.0210824	0.0116192	GRAKLLGA	8	11	-0.0643752	0.0142832	100	69.3	69	0.2381
155	CS1028	-0.0296416	0.0114548	QLITQLMPFGS	11	5.52	-0.0790392	0.0386803	123	70	43	0.3056
110	TM1029	-0.0718039	0.00524351	CLTSTVQLIMQ	11	5.52	-0.123883	0.00296578	164	70.8	75	0.4293
49	LR1049	-0.0171549	0.0132018	GRAKLLGAEEKE	12	6.23	-0.0505838	0.0282673	61	70.8	64.1667	0.2565
169	CS1042	-0.0190731	0.00318802	ITQLMPFGSLLD	12	3.8	-0.03951	0.0123735	45	71.67	12.869	0.3929
24	LR1024	-0.0229632	0.00796511	DFGRAKLLGA	10	8.75	-0.063894	0.0340285	98	71.7	54.5833	0.2337
89	TM1008	-0.0332963	0.00361915	MQLMPFGC	8	5.27	-0.0997206	0.0478338	137	72.5	42	0.2962
78	EX1028	-0.0259501	0.00582166	IKTSPKANKEIL	12	9.7	-0.13708	0.0403312	174	72.5	57.7778	0.2316
54	EX1004	-0.00884495	0.0188177	TSPKANKE	8	8.26	-0.034583	0.0121628	35	73.3	77.5	0.315
79	EX1029	-0.0266138	0.00366983	KTSPKANKEILD	12	8.5	-0.138458	0.0349284	176	73.3	87.5	0.5922
5	LR1005	-0.0171785	0.00631096	DFGRAKLL	8	8.75	-0.0564882	3.96587e-05	78	74.2	52.0833	0.2291
88	TM1007	-0.0290321	0.00540375	IMQLMPFG	8	5.52	-0.0930229	0.0501833	129	74.2	38.2857	0.2764
14	LR1014	-0.0279284	0.00421464	DFGRAKLLG	9	8.75	-0.0541447	0.00507047	74	74.2	85	0.2373
86	TM1005	-0.0390463	0.00951406	QLIMQLMP	8	5.52	-0.111446	0.0646996	152	75	50	0.5412
120	TM1039	-0.0951496	0.00973361	ICLTSTVQLIMQ	12	5.52	-0.170383	0.0296807	177	75	72.5	0.627
158	CS1031	-0.0338225	0.00407506	TQLMPFGSLLD	11	3.8	-0.0766318	0.0223243	119	76	11.8623	0.3462
117	TM1036	-0.071625	0.00234604	LIMQLMPFGCL	11	5.52	-0.124773	0.00986861	165	76	18.3429	0.2779
166	CS1039	-0.0200265	0.00572077	VQLITQLMPFGS	12	5.49	-0.0403898	0.00964951	46	77	71.25	0.3226
174	CS1047	-0.0105351	0.0180076	PFGSLLDYVREH	12	5.33	-0.0657756	0.00987601	105	77	72.5	0.2525
6	LR1006	-0.0156271	0.00713041	FGRAKLLG	8	11	-0.053881	0.00162326	73	78	73.75	0.2347
29	LR1029	-0.0354298	0.0317155	QHVKITDFGRA	11	8.75	-0.0341545	0.0518947	34	78	82.5	0.2419
156	CS1029	-0.0280384	0.00388131	LITQLMPFGSL	11	5.52	-0.074777	0.0287297	118	78	25.1154	0.2509
80	EX1030	-0.0262005	0.000877284	TSPKANKEILDE	12	4.68	-0.138022	0.0281011	175	79	90	0.2969
136	CS1006	-0.0354812	0.00525619	FGSLLDYV	8	3.8	-0.0694835	0.0332752	109	80	24.1071	0.2364
36	LR1036	-0.0485298	0.0187954	FGRAKLLGAEE	11	6.14	-0.0528114	0.0259263	66	85	75	0.2412
46	LR1046	-0.0188902	0.0199885	TDFGRAKLLGAE	12	5.74	-0.0529132	0.0109235	67	85	80	0.3275
125	TM1044	-0.0356852	0.00663332	TVQLIMQLMPFG	12	5.19	-0.0980598	0.0193828	133	86.6667	75	0.3291
67	EX1017	-0.0133496	0.00414029	PVAIKTSPKAN	11	10.02	-0.117608	0.0117615	159	88.3	95	0.3527
127	TM1047	-0.0528678	0.00773145	QLIMQLMPFGCL	12	5.52	-0.111104	0.0371462	151	88.3	22.1053	0.2575
72	EX1022	-0.0158371	0.00892102	TSPKANKEILD	11	5.73	-0.121264	0.0373233	163	90	85	0.299
119	TM1038	-0.0584024	0.00408813	MQLMPFGCLLD	11	3.8	-0.124985	0.00289042	166	90	21.5909	0.4158
115	TM1034	-0.0788807	0.00150407	VQLIMQLMPFG	11	5.49	-0.132913	0.00483291	173	91.7	67	0.3056
47	LR1047	-0.0119875	0.00889236	DFGRAKLLGAEE	12	4.68	-0.0416261	0.0385493	48	91.7	90	0.2425
52	EX1002	-0.0057481	0.0183595	IKTSPKAN	8	10	-0.0289444	0.0127981	29	93.3	95	0.2654
162	CS1035	-0.00331971	0.0116571	PFGSLLDYVRE	11	4.37	-0.0285548	0.0051721	28	93.3	95	0.2443
116	TM1035	-0.0689292	0.0106249	QLIMQLMPFGC	11	5.52	-0.119652	0.0126841	160	93.3	39.6667	0.2823
123	TM1042	-0.0418123	0.00050652	TSTVQLIMQLMP	12	5.19	-0.10507	0.00764622	146	93.3333	90	0.7077
35	LR1035	-0.0546136	0.0204864	DFGRAKLLGAE	11	6.07	-0.0622987	0.0305047	93	95	95	0.2406
126	TM1045	-0.050814	0.00699916	VQLIMQLMPFGC	12	5.49	-0.116435	0.0212772	157	95	52.5	0.278
129	TM1049	-0.0146934	0.0142096	IMQLMPFGCLLD	12	3.8	-0.0818616	0.0367892	124	96.67	22.0263	0.3315
40	LR1040	-0.0220808	0.0156021	PQHVKITDFGRA	12	9.18	-0.101914	0.0217094	140	96.7	90	0.2414

## Sheet: Fig1d
				Unchained MHC-I A*11:01
EN Lab 2020-01-30 2075_83 Ez uv
Lane	Band No.	Mol. Wt. (KDa)	Relative Front	Adj. Volume (Int)	Volume (Int)	Abs. Quant.	Rel. Quant.	Band %	Lane %
UV_rtm	1	N/A	0.532125	22936320	28010400	N/A	N/A	100	54.4257
EK_UV_rtm	1	N/A	0.533773	9536340	13555212	N/A	N/A	100	30.9935
undig	1	N/A	0.537068	22309716	26414322	N/A	N/A	100	55.0803
EK_rtm	1	N/A	0.53542	11627418	14772252	N/A	N/A	100	46.981
UV_37C	1	N/A	0.530478	15266988	18831912	N/A	N/A	100	48.6545
EK_UV_37C	1	N/A	0.52883	9400380	13143966	N/A	N/A	100	35.0085
undig_37C	1	N/A	0.53542	18082350	21687732	N/A	N/A	100	54.7999
EK_37C	1	N/A	0.53542	9488028	12518154	N/A	N/A	100	44.3533
UV_rtm	1	N/A	0.512356	25440294	29856354	N/A	N/A	100	55.7638
EK_UV_rtm	1	N/A	0.510708	11022462	14885772	N/A	N/A	100	32.0644
undig	1	N/A	0.510708	24721884	28689144	N/A	N/A	100	57.2282
EK_rtm	1	N/A	0.505766	13585176	16786770	N/A	N/A	100	50.8477
UV_37C	1	N/A	0.502471	19116702	23034594	N/A	N/A	100	52.0641
EK_UV_37C	1	N/A	0.499176	8809152	12479676	N/A	N/A	100	34.7064
undig_37C	1	N/A	0.510708	19736442	23341758	N/A	N/A	100	58.0081
EK_37C	1	N/A	0.510708	8518818	11461692	N/A	N/A	100	44.2131
Rearranged Lanes	Absolute Volume (Int)	Stdev	% Residual (Temp)	% Residual (EK)
undig. 25 °C	23515800	1.70566e+06	-	-
UV_25 °C	24188307	1.77058e+06	-	-
EK_25 °C	12606297	1.38434e+06	-	53.6078
EK + UV 25 °C	10279401	1.05085e+06	-	-
undig. 37 °C	18909396	1.16962e+06	80.4115	-
UV_37 °C	17191845	2.72216e+06	71.075	-
EK_37 °C	9003423	685335	-	47.6135
EK + UV 37 °C	9104766	418061	-	-
Original Lane	Absolute Volume (Int)	Stdev
UV_rtm	24188307	1.77058e+06
EK_UV_rtm	10279401	1.05085e+06
undig_rtm	23515800	1.70566e+06
EK_rtm	12606297	1.38434e+06
UV_37C	17191845	2.72216e+06
EK_UV_37C	9104766	418061
undig_37C	18909396	1.16962e+06
EK_37C	9003423	685335

## Sheet: Fig1e_HLA_A+_37C
					EASY MHC-I A*1101 (37C)					2020-02-05
EN Lab 2020-02-05 ez hla 2075_86 37C				37C
Lane (37C)	Band No.	Mol. Wt. (KDa)	Relative Front	Adj. Volume (Int)	Volume (Int)	Abs. Quant.	Rel. Quant.	Band %	Lane %
EZ A1101 undig	1	N/A	0.420979	50509140	59259618	N/A	N/A	100	61.5826
EZ A1101 dig	1	N/A	0.443357	3551790	9153738	N/A	N/A	100	6.60204
EZ A1101 dig + IVTDFSVIK	1	N/A	0.453147	56841246	69049662	N/A	N/A	100	74.166
EZ A1101 dig + CLGGLLTMV	1	N/A	0.453147	5565648	10205976	N/A	N/A	100	10.4192
EZ A0201 undig	1	N/A	0.439161	60639612	68839716	N/A	N/A	100	78.8942
EZ A0201 dig	1	N/A	0.443357	9384738	14924514	N/A	N/A	100	25.8469
EZ A0201 dig + NLVPMVATV	1	N/A	0.447552	50235174	59982978	N/A	N/A	100	78.4343
EZ A1101 dig + IVTDFSVIK	1	N/A	0.448951	7952604	13130634	N/A	N/A	100	22.0668
EZ A0207 undig	1	N/A	0.440559	2328348	6583038	N/A	N/A	100	15.5674
EZ A0207 dig	1	N/A	0.467133	706002	4060188	N/A	N/A	100	5.50804
EZ A0207 dig + LLDSDYERL	1	N/A	0.471329	20152506	26220942	N/A	N/A	100	63.5431
EZ A1107 dig + FLPSDYFPSV	1	N/A	0.474126	28443030	35595780	N/A	N/A	100	74.724
EZ A1107 dig + IVTDFSVIK	1	N/A	0.472727	435072	2790348	N/A	N/A	100	2.58229
EZ A1101 undig	1	N/A	0.476923	48592500	56933118	N/A	N/A	100	56.3882
EZ A1101 dig	1	N/A	0.502098	3127146	7875912	N/A	N/A	100	5.93799
EZ A1101 dig + IVTDFSVIK	1	N/A	0.511888	54165804	64839258	N/A	N/A	100	82.551
EZ A1101 dig + CLGGLLTMV	1	N/A	0.511888	4808760	9466908	N/A	N/A	100	10.6962
EZ A0201 undig	1	N/A	0.499301	41466942	48406974	N/A	N/A	100	79.1909
EZ A0201 dig	1	N/A	0.504895	5114670	7685766	N/A	N/A	100	17.9529
EZ A0201 dig + NLVPMVATV	1	N/A	0.51049	45531354	53555700	N/A	N/A	100	81.9236
EZ A1101 dig + IVTDFSVIK	1	N/A	0.511888	7979070	12984444	N/A	N/A	100	24.8865
EZ A0207 undig	1	N/A	0.500699	1809258	6235284	N/A	N/A	100	17.7854
EZ A0207 dig	1	N/A	0.525874	502854	3378870	N/A	N/A	100	5.12463
EZ A0207 dig + LLDSDYERL	1	N/A	0.53007	19476468	25793262	N/A	N/A	100	65.5059
EZ A1107 dig + FLPSDYFPSV	1	N/A	0.532867	29837610	37969008	N/A	N/A	100	76.1831
EZ A1107 dig + IVTDFSVIK	1	N/A	0.53007	429594	2907366	N/A	N/A	100	3.61929
	Adj. Volume	Stdev	%	Residual
EZ A*11:01 undig.	99101640	1.35527e+06	1.36755
EZ A*11:01 dig.	6678936	300269	4.49576	6.73948
EZ A*11:01 dig. + IVTDFSVIK	111007050	1.89182e+06	1.70424
EZ A*11:01 dig. + CLGGLLTMV	10374408	535201	5.15885
EZ A*02:01 undig.	102106554	1.35571e+07	13.2774
EZ A*02:01 dig.	14499408	3.01939e+06	20.8243	14.2003
EZ A*02:01 dig. + NLVPMVATV	95766528	3.3261e+06	3.47314
EZ A*02:01 dig. + IVTDFSVIK	15931674	18714.3	0.117466
EZ A*02:07 undig.	4137606	367052	8.87112
EZ A*02:07 dig.	1208856	143647	11.8829	29.2163
EZ A*02:07 dig. + LLDSDYERL	39628974	478031	1.20627
EZ A*02:07 dig. + FLPSDYFPSV	58280640	986117	1.69201
EZ A*02:07 dig. + IVTDFSVIK	864666	3873.53	0.44798

## Sheet: Fig1f_HLA_A+_25C
					EASY MHC-I A*1101 (25C)					2020-02-05
EN Lab 2020-02-05 ez hla 2075_86 25C				25C
Lane (25C)	Band No.	Mol. Wt. (KDa)	Relative Front	Adj. Volume (Int)	Volume (Int)	Abs. Quant.	Rel. Quant.	Band %	Lane %
EZ A1101 undig	1	N/A	0.403433	51731694	59474583	N/A	N/A	100	66.9112
EZ A1101 dig	1	N/A	0.41917	37618812	47761686	N/A	N/A	100	55.6103
EZ A1101 dig + IVTDFSVIK	1	N/A	0.422031	38900988	49576401	N/A	N/A	100	57.6703
EZ A1101 dig + CLGGLLTMV	1	N/A	0.41917	34947171	43277724	N/A	N/A	100	60.5342
EZ A0201 undig	1	N/A	0.406295	40653963	46740015	N/A	N/A	100	66.4639
EZ A0201 dig	1	N/A	0.409156	30037203	37887444	N/A	N/A	100	62.1333
EZ A0201 dig + NLVPMVATV	1	N/A	0.406295	32100453	39920013	N/A	N/A	100	63.6224
EZ A1101 dig + IVTDFSVIK	1	N/A	0.406295	33628455	41799996	N/A	N/A	100	62.8991
EZ A0207 undig	1	N/A	0.393419	25598727	30748347	N/A	N/A	100	54.0174
EZ A0207 dig	1	N/A	0.402003	16173675	21733992	N/A	N/A	100	39.9839
EZ A0207 dig + LLDSDYERL	1	N/A	0.406295	18552492	25317180	N/A	N/A	100	45.9864
EZ A1107 dig + FLPSDYFPSV	1	N/A	0.406295	19964448	27079038	N/A	N/A	100	47.1796
EZ A1107 dig + IVTDFSVIK	1	N/A	0.399142	18771606	25149222	N/A	N/A	100	43.69
EZ A1101 undig	1	N/A	0.496423	57797208	65725128	N/A	N/A	100	81.2668
EZ A1101 dig	1	N/A	0.513591	40542957	51580935	N/A	N/A	100	78.6679
EZ A1101 dig + IVTDFSVIK	1	N/A	0.517883	40255236	50551326	N/A	N/A	100	82.2717
EZ A1101 dig + CLGGLLTMV	1	N/A	0.517883	40150971	50275134	N/A	N/A	100	72.1822
EZ A0201 undig	1	N/A	0.507868	50340906	57126447	N/A	N/A	100	71.7082
EZ A0201 dig	1	N/A	0.51073	36693027	45793755	N/A	N/A	100	72.0867
EZ A0201 dig + NLVPMVATV	1	N/A	0.507868	39849012	46251450	N/A	N/A	100	67.8423
EZ A1101 dig + IVTDFSVIK	1	N/A	0.51073	37352574	46100565	N/A	N/A	100	71.2643
EZ A0207 undig	1	N/A	0.499285	28236789	33976782	N/A	N/A	100	59.3006
EZ A0207 dig	1	N/A	0.507868	21035763	28394352	N/A	N/A	100	60.2918
EZ A0207 dig + LLDSDYERL	1	N/A	0.51216	21219471	29260350	N/A	N/A	100	71.6393
EZ A1107 dig + FLPSDYFPSV	1	N/A	0.513591	23328144	32152995	N/A	N/A	100	67.103
EZ A1107 dig + IVTDFSVIK	1	N/A	0.506438	22629726	31030776	N/A	N/A	100	65.3678
	Adj. Volume	Stdev	%	Residual
EZ A*11:01 undig.	109528902	4.28897e+06	3.91583
EZ A*11:01 dig.	78161769	2.06768e+06	2.64539	71.3618
EZ A*11:01 dig. + IVTDFSVIK	79156224	957598	1.20976
EZ A*11:01 dig. + CLGGLLTMV	75098142	3.67964e+06	4.89978
EZ A*02:01 undig.	90994869	6.8497e+06	7.52757
EZ A*02:01 dig.	66730230	4.70638e+06	7.05284	73.3341
EZ A*02:01 dig. + NLVPMVATV	71949465	5.47906e+06	7.61515
EZ A*02:01 dig. + IVTDFSVIK	70981029	2.63335e+06	3.70993
EZ A*02:07 undig.	53835516	1.86539e+06	3.46498
EZ A*02:07 dig.	37209438	3.43802e+06	9.23963	69.1169
EZ A*02:07 dig. + LLDSDYERL	39771963	1.88584e+06	4.74163
EZ A*02:07 dig. + FLPSDYFPSV	43292592	2.37849e+06	5.49399
EZ A*02:07 dig. + IVTDFSVIK	41401332	2.7281e+06	6.58941
37C	25C	Residual
Adj. Volume (Int)	Adj. Volume (Int)	%	37C (%)	25C (%)
50509140	51731694	97.6367
3551790	37618812	9.44153	7.03197	72.7191
56841246	38900988	146.118
5565648	34947171	15.9259
60639612	40653963	149.16
9384738	30037203	31.2437	15.4763	73.8851
50235174	32100453	156.494
7952604	33628455	23.6484
2328348	25598727	9.09556
706002	16173675	4.36513
20152506	18552492	108.624
28443030	19964448	142.468
435072	18771606	2.31771
48592500	57797208	84.0741
3127146	40542957	7.71317	6.43545	70.1469
54165804	40255236	134.556
4808760	40150971	11.9767
41466942	50340906	82.3723
5114670	36693027	13.9391	12.3343	72.8891
45531354	39849012	114.26
7979070	37352574	21.3615
1809258	28236789	6.40745
502854	21035763	2.39047
19476468	21219471	91.7858
29837610	23328144	127.904
429594	22629726	1.89836

## Sheet: Fig2h_HLA-A0207
						EASY MHC-I A*02:07				2020-02-04
	EN Lab 2020-02-04 EZA0207 2134_87 37C
	Lane	Band No.	Mol. Wt. (KDa)	Relative Front	Adj. Volume (Int)	Volume (Int)	Abs. Quant.	Rel. Quant.	Band %	Lane %	Norm	EZ50kD
1	A0207 FLP	1	N/A	0.510172	28070656	37404544	N/A	N/A	100	74.2483	13.29	1
2	CS1020	1	N/A	0.514867	516672	4309504	N/A	N/A	100	4.14623	0.0482269	-0.000355501
3	CS1030	1	N/A	0.519562	366336	3856256	N/A	N/A	100	3.56593	-0.0240212	-0.00581349
4	TM1011	1	N/A	0.522692	284032	2979904	N/A	N/A	100	2.52056	-0.0635746	-0.00880157
5	LR1012	1	N/A	0.524257	477184	3538880	N/A	N/A	100	4.71225	0.0292498	-0.00178912
6	A0201 CLGG	1	N/A	0.525822	13912128	19803328	N/A	N/A	100	56.3639	6.48577	0.48597
7	TM1027	1	N/A	0.524257	623872	3903872	N/A	N/A	100	6.05755	0.0997447	0.00353643
8	CS1044	1	N/A	0.535211	4491136	8851840	N/A	N/A	100	29.4302	1.95826	0.143939
9	CS1041	1	N/A	0.533646	532608	3499584	N/A	N/A	100	4.63665	0.0558853	0.00022306
10	CS1002	1	N/A	0.536776	567360	4765952	N/A	N/A	100	5.20555	0.0725864	0.00148474
11	EBV1101	1	N/A	0.535211	526464	4939520	N/A	N/A	100	5.61241	0.0529327	0
12	Undig_rtm	1	N/A	0.516432	39654336	46765632	N/A	N/A	100	79.1861	18.8569
13	Undig_37C	1	N/A	0.507042	2497152	7827584	N/A	N/A	100	20.7052	1
14	Dig_37C	1	N/A	0.516432	416320	3497216	N/A	N/A	100	2.84169	0
15	A0207 FLP	1	N/A	0.544601	33476736	43072000	N/A	N/A	100	82.049	14.6381	1
16	CS1020	1	N/A	0.539906	874688	4959232	N/A	N/A	100	6.13371	0.136672	-0.0122425
17	CS1030	1	N/A	0.538341	759360	5053376	N/A	N/A	100	5.67364	0.0853735	-0.0158233
18	TM1011	1	N/A	0.533646	431680	4893888	N/A	N/A	100	3.91625	-0.0603792	-0.0259972
19	LR1012	1	N/A	0.525822	751552	4549312	N/A	N/A	100	5.80368	0.0819005	-0.0160657
20	A0201 CLGG	1	N/A	0.519562	15783360	21896832	N/A	N/A	100	56.8329	6.76808	0.450648
21	TM1027	1	N/A	0.511737	811776	4622272	N/A	N/A	100	6.15639	0.108688	-0.0141958
22	CS1044	1	N/A	0.514867	4705856	10273984	N/A	N/A	100	27.3452	1.84078	0.106709
23	CS1041	1	N/A	0.510172	737984	5578368	N/A	N/A	100	5.45818	0.0758654	-0.016487
24	CS1002	1	N/A	0.507042	612416	4822464	N/A	N/A	100	4.11156	0.0200125	-0.0203857
25	EBV1101	1	N/A	0.494523	1268992	7060864	N/A	N/A	100	7.92062	0.312059	0
26	Undig_rtm	1	N/A	0.485133	46719616	55256256	N/A	N/A	100	77.2429	20.5286
27	Undig_37C	1	N/A	0.474178	2815616	7595904	N/A	N/A	100	14.6936	1
28	Dig_37C	1	N/A	0.480438	567424	4728832	N/A	N/A	100	3.68885	0
Index	Lane	Norm_mean	Norm_stdev	SEQUENCE	NetMHCpan-4 % rank	#	pI	EZ_mean	EZ_stdev
1	HepB0207	13.9641	0.674043	FLPSDYFPSV	0.0275	10	3.8	1	0
2	CS1020	0.0924492	0.0442224	TQLMPFGSLL	0.8642	10	5.19	-0.00629901	0.00840539
3	CS1030	0.0306762	0.0546973	ITQLMPFGSLL	1.0775	11	5.52	-0.0108184	0.00707798
4	TM1011	-0.0619769	0.00159769	STVQLIMQL	1.2823	9	5.24	-0.0173994	0.0121592
5	LR1012	0.0555752	0.0263253	ITDFGRAKL	1.5341	9	8.75	-0.00892741	0.0100951
6	EBV0201	6.62693	0.141151	CLGGLLTMV	1.5963	9	5.52	0.468309	0.0249765
7	TM1027	0.104216	0.00447175	MQLMPFGCLL	2.1936	10	5.27	-0.00532971	0.0125386
8	CS1044	1.89952	0.0587403	QLMPFGSLLDYV	2.2375	12	3.8	0.125324	0.0263251
9	CS1041	0.0658754	0.00999003	LITQLMPFGSLL	3.0902	12	5.52	-0.00813195	0.0118158
10	CS1002	0.0462994	0.0262869	QLMPFGSL	3.1494	8	5.52	-0.00945046	0.0154647
11	EBV1101	0.182496	0.129563	IVTDFSVIK	11.64	9	5.84	0	0

## Sheet: Fig_S1a
							EASY MHC-I A*1101				2020-01-17
	EN Lab 2020-01-14 easy a1101 2134_81
Index	Lane	Band No.	Mol. Wt. (KDa)	Relative Front	Adj. Volume (Int)	Volume (Int)	Abs. Quant.	Rel. Quant.	Band %	Lane %	Norm	EZ50kD
1	EBV1101	1	N/A	0.658999	18108468	30261546	N/A	N/A	100	47.7547	0.24071	1
2	CS1027	1	N/A	0.657645	11631879	22190364	N/A	N/A	100	32.3726	-0.14105	-4.68664
3	CS1032	1	N/A	0.654939	13122963	23840586	N/A	N/A	100	38.5758	-0.0531589	-3.37742
4	CS1017	1	N/A	0.652233	11874744	22371615	N/A	N/A	100	36.2692	-0.126735	-4.47339
5	CS1037	1	N/A	0.648173	10050768	19709235	N/A	N/A	100	28.3402	-0.234248	-6.0749
6	LR1011	1	N/A	0.65088	14118552	23438331	N/A	N/A	100	31.996	0.0055257	-2.50326
7	EX1018	1	N/A	0.642761	9646371	18740736	N/A	N/A	100	29.379	-0.258085	-6.42997
8	TM1050	1	N/A	0.638701	5645052	12252996	N/A	N/A	100	17.3259	-0.493941	-9.94325
9	CS1050	1	N/A	0.640054	12009312	21231504	N/A	N/A	100	31.5195	-0.118803	-4.35524
10	CS1048	1	N/A	0.638701	15950844	26548956	N/A	N/A	100	27.9833	0.113529	-0.894457
11	EBV0201	1	N/A	0.637348	16969554	28642572	N/A	N/A	100	37.433	0.173577	0
12	no UV rtm	1	N/A	0.638701	31637151	43901613	N/A	N/A	100	54.4375	1.03815
13	no UV 37C	1	N/A	0.641407	30989889	44642871	N/A	N/A	100	41.0856	1
14	UV 37C + Ek	1	N/A	0.625169	14024808	26818911	N/A	N/A	100	38.5628	0
15	EBV1101	1	N/A	0.588633	11120319	18899055	N/A	N/A	100	38.4974	-0.000468899	1
16	CS1027	1	N/A	0.58728	10519299	20027070	N/A	N/A	100	36.5428	-0.0617469	1.75481
17	CS1032	1	N/A	0.588633	9307746	17385984	N/A	N/A	100	35.8027	-0.185273	3.27637
18	CS1017	1	N/A	0.58728	8988147	17131275	N/A	N/A	100	28.5336	-0.217858	3.67774
19	CS1037	1	N/A	0.581867	8984178	17667909	N/A	N/A	100	34.7304	-0.218263	3.68273
20	LR1011	1	N/A	0.585927	8576631	15431787	N/A	N/A	100	24.3193	-0.259815	4.19456
21	EX1018	1	N/A	0.579161	6436647	12749562	N/A	N/A	100	28.5127	-0.478	6.88211
22	TM1050	1	N/A	0.577808	4409055	9932265	N/A	N/A	100	17.8006	-0.684727	9.42851
23	CS1050	1	N/A	0.577808	12015738	20798820	N/A	N/A	100	38.1986	0.090825	-0.124535
24	CS1048	1	N/A	0.577808	9994572	18970245	N/A	N/A	100	32.7364	-0.115246	2.4138
25	EBV0201	1	N/A	0.575101	11916576	22372749	N/A	N/A	100	37.3245	0.0807148	0
26	no UV rtm	1	N/A	0.572395	22198806	33064920	N/A	N/A	100	50.029	1.12906
27	no UV 37C	1	N/A	0.569689	20933010	32530869	N/A	N/A	100	35.4765	1
28	UV 37C + Ek	1	N/A	0.550744	11124918	23456475	N/A	N/A	100	25.0612	0
Index	Lane	vol	stdev	SEQUENCE	NetMHCpan4 % rank	#	pH	Batch Mean	Batch Stdev
1	EBV1101	1.46144e+07	3.49407e+06	IVTDFSVIK	0.0423	9	5.84	1	0
2	CS1027	11075589	556290	SLLDYVREHK	0.4221	10	6.47	-1.46591	4.55479
3	CS1032	1.12154e+07	1.90761e+06	QLMPFGSLLDY	3.7905	11	3.8	-0.0505266	4.70494
4	CS1017	1.04314e+07	1.4433e+06	SLLDYVREH	3.2235	9	5.3	-0.397825	5.76372
5	CS1037	9517473	533295	GSLLDYVREHK	2.67	11	6.75	-1.19608	6.89968
6	LR1011	1.13476e+07	2.77096e+06	KITDFGRAK	0.14	9	9.99	0.845646	4.73607
7	EX1018	8041509	1604862	VAIKTSPKANK	2.5	11	10.3	0.22607	9.41306
8	TM1050	5.02705e+06	617998	MQLMPFGCLLDY	15.2	12	3.8	-0.257366	13.6979
9	CS1050	12012525	3213	SLLDYVREHKDN	20.8588	12	5.36	-2.23989	2.99156
10	CS1048	12972708	2978136	FGSLLDYVREHK	9.3429	12	6.75	0.759671	2.33929
11	EBV0201	14443065	2526489	CLGGLLTMV	46.6			0	0

## Sheet: Fig_S1b
							EASY MHC-I A*1101				2020-01-15
	EN Lab 2020-01-14 easy a1101 2134_81
Index	Lane	Band No.	Mol. Wt. (KDa)	Relative Front	Adj. Volume (Int)	Volume (Int)	Abs. Quant.	Rel. Quant.	Band %	Lane %	Norm	EZ50kD
1	EBV1101	1	N/A	0.535871	38323998	47523496	N/A	N/A	100	63.9008	0.875481	1
2	CS1027	1	N/A	0.537335	31466240	38590040	N/A	N/A	100	58.4666	0.701052	0.792014
3	CS1032	1	N/A	0.538799	32367720	39329514	N/A	N/A	100	61.7399	0.723982	0.819355
4	CS1017	1	N/A	0.535871	26523910	33247500	N/A	N/A	100	57.8467	0.575343	0.642121
5	CS1037	1	N/A	0.534407	11233532	15968348	N/A	N/A	100	35.1905	0.186428	0.178387
6	LR1011	1	N/A	0.534407	21981108	27162696	N/A	N/A	100	57.3708	0.459796	0.504345
7	EX1018	1	N/A	0.531479	8172344	12140654	N/A	N/A	100	29.325	0.108566	0.0855454
8	TM1050	1	N/A	0.534407	7701454	12002642	N/A	N/A	100	27.7537	0.0965888	0.071264
9	CS1050	1	N/A	0.538799	8030240	12019258	N/A	N/A	100	21.7834	0.104952	0.0812356
10	CS1048	1	N/A	0.541728	8156162	12504036	N/A	N/A	100	22.2489	0.108154	0.0850547
11	EBV0201	1	N/A	0.541728	5351716	9490898	N/A	N/A	100	14.7613	0.0368226	0
12	undig rtm	1	N/A	0.525622	56379142	67125478	N/A	N/A	100	84.254	1.33472
13	undig 37C	1	N/A	0.519766	43219518	54330476	N/A	N/A	100	59.4427	1
14	dig 37C	1	N/A	0.530015	3904016	8261190	N/A	N/A	100	9.0889	0
15	EBV1101	1	N/A	0.467057	35871774	44398076	N/A	N/A	100	64.8464	0.968259	1
16	CS1027	1	N/A	0.469985	26937450	33364122	N/A	N/A	100	55.8772	0.708179	0.71923
17	CS1032	1	N/A	0.469985	28066532	34868924	N/A	N/A	100	61.2335	0.741047	0.754712
18	CS1017	1	N/A	0.468521	25592050	31808976	N/A	N/A	100	49.9411	0.669015	0.676949
19	CS1037	1	N/A	0.464129	12475082	16827668	N/A	N/A	100	30.3495	0.287179	0.264735
20	LR1011	1	N/A	0.462665	26998458	33669534	N/A	N/A	100	55.7547	0.709955	0.721147
21	EX1018	1	N/A	0.459736	10263666	15065752	N/A	N/A	100	26.1639	0.222804	0.195239
22	TM1050	1	N/A	0.461201	8605228	12931836	N/A	N/A	100	20.3442	0.174527	0.143121
23	CS1050	1	N/A	0.464129	7117786	11517740	N/A	N/A	100	18.6668	0.131227	0.0963763
24	CS1048	1	N/A	0.465593	7302670	11833196	N/A	N/A	100	17.889	0.136609	0.102187
25	EBV0201	1	N/A	0.464129	4051018	8054110	N/A	N/A	100	10.0814	0.0419532	0
26	undig rtm	1	N/A	0.446559	51783826	63677658	N/A	N/A	100	82.1395	1.43146
27	undig 37C	1	N/A	0.442167	36962168	49806398	N/A	N/A	100	60.1003	1
28	dig 37C	1	N/A	0.449488	2609828	6624948	N/A	N/A	100	5.79058	0
Index	Lane	vol	stdev	SEQUENCE	NetMHCpan4 % rank	#	pH	Batch Mean	Batch Stdev
1	EBV1101	37097886	1226112	IVTDFSVIK	0.0423	9	5.84	1	0
2	CS1027	29201845	2264395	SLLDYVREHK	0.4221	10	6.47	0.755622	0.0514666
3	CS1032	30217126	2150594	QLMPFGSLLDY	3.7905	11	3.8	0.787034	0.0457093
4	CS1017	26057980	465930	SLLDYVREH	3.2235	9	5.3	0.659535	0.0246272
5	CS1037	11854307	620775	GSLLDYVREHK	2.67	11	6.75	0.221561	0.0610574
6	LR1011	24489783	2508675	KITDFGRAK	0.14	9	9.99	0.612746	0.153302
7	EX1018	9218005	1045661	VAIKTSPKANK	2.5	11	10.3	0.140392	0.077565
8	TM1050	8153341	451887	MQLMPFGCLLDY	15.2	12	3.8	0.107192	0.0508104
9	CS1050	7574013	456227	SLLDYVREHKDN	20.8588	12	5.36	0.088806	0.0107061
10	CS1048	7729416	426746	FGSLLDYVREHK	9.3429	12	6.75	0.0936206	0.0121141
11	EBV0201	4701367	650349	CLGGLLTMV	46.6	9	8.72	0	0

## Sheet: LR1001_LR1009
					EASY MHC-I A*11:01						2019-07-11
	EN Lab 2019-07-11 nccs a1101 lr1001_1009 5min
Index	Lane	Band No.	Mol. Wt. (KDa)	Relative Front	Adj. Volume (Int)	Volume (Int)	Abs. Quant.	Rel. Quant.	Band %	Lane %	Norm	EZ50kD
1	EBV1101	1	N/A	0.483261	18447240	28741260	N/A	N/A	100	39.0017	0.516751	1
2	LR1001	1	N/A	0.484716	2782980	10013880	N/A	N/A	100	8.88516	-0.011131	-0.0322929
3	LR1002	1	N/A	0.486172	2956020	10407840	N/A	N/A	100	7.57889	-0.00529963	-0.0208893
4	LR1003	1	N/A	0.487627	2492760	8860320	N/A	N/A	100	7.30175	-0.0209114	-0.0514187
5	LR1004	1	N/A	0.487627	2490420	8434560	N/A	N/A	100	7.23262	-0.0209902	-0.0515729
6	LR1005	1	N/A	0.486172	2416260	8084580	N/A	N/A	100	6.90589	-0.0234894	-0.0564602
7	LR1006	1	N/A	0.484716	2437980	8016900	N/A	N/A	100	8.1735	-0.0227575	-0.0550288
8	LR1007	1	N/A	0.486172	2142900	7296600	N/A	N/A	100	7.778	-0.0327016	-0.0744749
9	LR1008	1	N/A	0.486172	2530620	8369700	N/A	N/A	100	7.65114	-0.0196355	-0.0489237
10	LR1009	1	N/A	0.487627	4078920	11309520	N/A	N/A	100	15.1108	0.0325419	0.0531111
11	EBV0201	1	N/A	0.490539	3273000	9775680	N/A	N/A	100	9.78823	0.00538253	0
12	Undig_rtm	1	N/A	0.475983	32351100	44938500	N/A	N/A	100	55.6164	0.985308
13	Undig_37C	1	N/A	0.47016	32787060	47108100	N/A	N/A	100	58.2693	1
14	Dig_37C	1	N/A	0.475983	3113280	13165500	N/A	N/A	100	13.4499	0
15	EBV1101	1	N/A	0.500728	17613600	31019460	N/A	N/A	100	51.562	0.651251	1
16	LR1001	1	N/A	0.509461	2265420	9255540	N/A	N/A	100	8.41451	0.00400035	-0.0327922
17	LR1002	1	N/A	0.516739	1953720	9247500	N/A	N/A	100	6.80051	-0.00914439	-0.0537667
18	LR1003	1	N/A	0.521106	1973640	9050520	N/A	N/A	100	8.3373	-0.00830434	-0.0524263
19	LR1004	1	N/A	0.524017	1879320	8880300	N/A	N/A	100	8.34866	-0.0122819	-0.0587732
20	LR1005	1	N/A	0.524017	1912860	8654040	N/A	N/A	100	8.11796	-0.0108675	-0.0565162
21	LR1006	1	N/A	0.525473	1969080	8350260	N/A	N/A	100	8.043	-0.00849664	-0.0527332
22	LR1007	1	N/A	0.526929	1946160	8634960	N/A	N/A	100	6.90125	-0.0094632	-0.0542755
23	LR1008	1	N/A	0.532751	1894200	9226560	N/A	N/A	100	8.37652	-0.0116544	-0.0577719
24	LR1009	1	N/A	0.537118	3606120	12041160	N/A	N/A	100	14.0706	0.0605392	0.0574247
25	EBV0201	1	N/A	0.537118	2752740	11101260	N/A	N/A	100	9.93342	0.0245512	0
26	Undig_rtm	1	N/A	0.522562	28845060	40165860	N/A	N/A	100	51.0581	1.12489
27	Undig_37C	1	N/A	0.521106	25883460	37960620	N/A	N/A	100	48.9627	1
28	Dig_37C	1	N/A	0.532751	2170560	12619560	N/A	N/A	100	6.51721	0
Index	Lane	Norm_mean	Norm_stdev	SEQUENCE	NetMHCpan-4 % rank	#	pI	EZ_mean	EZ_stdev
1	EBV1101	0.584001	0.0672497	IVTDFSVIK	0.0423	9	5.84	1	0
2	LR1001	-0.00356534	0.0075657	VKITDFGR	34.2	8	8.72	-0.0325425	0.000353054
3	LR1002	-0.00722201	0.00192238	KITDFGRA	38.8	8	8.75	-0.037328	0.0232478
4	LR1003	-0.0146079	0.00630352	ITDFGRAK	3.45	8	8.75	-0.0519225	0.000712471
5	LR1004	-0.0166361	0.00435416	TDFGRAKL	37.5	8	8.41	-0.0551731	0.00509135
6	LR1005	-0.0171785	0.00631096	DFGRAKLL	74.2	8	8.75	-0.0564882	3.96587e-05
7	LR1006	-0.0156271	0.00713041	FGRAKLLG	78	8	11	-0.053881	0.00162326
8	LR1007	-0.0210824	0.0116192	GRAKLLGA	69.3	8	11	-0.0643752	0.0142832
9	LR1008	-0.015645	0.00399055	RAKLLGAE	45.7	8	8.75	-0.0533478	0.00625662
10	LR1009	0.0465405	0.0139987	HVKITDFGR	2.64	9	8.75	0.0552679	0.00305018
11	EBV0201	0.0149669	0.00958433	CLGGLLTMV	46.6	9	8.72	0	0
					CONFIDENTIAL

## Sheet: LR1010_1018
					EASY MHC-I A*11:01						2019-07-12
	EN Lab 2019-07-12 nccs a1101 lr1010_1018 5min
Index	Lane	Band No.	Mol. Wt. (KDa)	Relative Front	Adj. Volume (Int)	Volume (Int)	Abs. Quant.	Rel. Quant.	Band %	Lane %	Norm	EZ50kD
1	EBV1101	1	N/A	0.467114	15750848	23844224	N/A	N/A	100	36.2046	0.461093	1
2	LR1010	1	N/A	0.475168	2833472	9822336	N/A	N/A	100	9.35118	-0.0106917	-0.0293189
3	LR1011	1	N/A	0.481879	13952192	20859328	N/A	N/A	100	32.1872	0.3954	0.856674
4	LR1012	1	N/A	0.483221	2360640	9093504	N/A	N/A	100	9.89444	-0.027961	-0.0669965
5	LR1013	1	N/A	0.484564	3180736	9067008	N/A	N/A	100	11.1033	0.00199154	-0.00164724
6	LR1014	1	N/A	0.483221	2476928	8692160	N/A	N/A	100	10.6881	-0.0237138	-0.0577301
7	LR1015	1	N/A	0.483221	2639360	8759360	N/A	N/A	100	11.5719	-0.0177813	-0.0447867
8	LR1016	1	N/A	0.484564	2929088	9554304	N/A	N/A	100	10.5151	-0.00719946	-0.0216998
9	LR1017	1	N/A	0.484564	2709504	9196224	N/A	N/A	100	11.9507	-0.0152194	-0.0391973
10	LR1018	1	N/A	0.485906	2511744	8746560	N/A	N/A	100	9.7107	-0.0224422	-0.0549558
11	EBV0201	1	N/A	0.484564	3201408	9752576	N/A	N/A	100	10.5297	0.00274655	0
12	Undig_rtm	1	N/A	0.465772	29663168	40787776	N/A	N/A	100	51.6844	0.969215
13	Undig_37C	1	N/A	0.460403	30506048	42232192	N/A	N/A	100	55.2642	1
14	Dig_37C	1	N/A	0.468456	3126208	9882304	N/A	N/A	100	10.3936	0
15	EBV1101	1	N/A	0.469799	24405248	33607680	N/A	N/A	100	38.1059	0.603139	1
16	LR1010	1	N/A	0.468456	3728192	9850432	N/A	N/A	100	9.97984	-0.0362775	-0.0573964
17	LR1011	1	N/A	0.471141	21677952	28483648	N/A	N/A	100	34.8411	0.5188	0.86053
18	LR1012	1	N/A	0.468456	3819200	10669440	N/A	N/A	100	11.3676	-0.0334632	-0.0527423
19	LR1013	1	N/A	0.467114	4674816	11307712	N/A	N/A	100	13.0991	-0.00700415	-0.00898731
20	LR1014	1	N/A	0.46443	3861888	10049664	N/A	N/A	100	10.2311	-0.0321431	-0.0505593
21	LR1015	1	N/A	0.463087	3920832	10543936	N/A	N/A	100	12.1695	-0.0303203	-0.047545
22	LR1016	1	N/A	0.46443	3797824	10004352	N/A	N/A	100	9.88717	-0.0341242	-0.0538355
23	LR1017	1	N/A	0.46443	3673088	9816640	N/A	N/A	100	9.49502	-0.0379815	-0.0602143
24	LR1018	1	N/A	0.46443	3559424	10068992	N/A	N/A	100	10.7679	-0.0414965	-0.0660269
25	EBV0201	1	N/A	0.463087	4850560	12219328	N/A	N/A	100	12.7001	-0.00156945	0
26	Undig_rtm	1	N/A	0.44698	38176640	52280128	N/A	N/A	100	54.2918	1.029
27	Undig_37C	1	N/A	0.442953	37238720	53481920	N/A	N/A	100	47.2341	1
28	Dig_37C	1	N/A	0.452349	4901312	13957120	N/A	N/A	100	11.6665	0
Index	Lane	Norm_mean	Norm_stdev	SEQUENCE	NetMHCpan-4 % rank	#	pI	EZ_mean	EZ_stdev
1	EBV1101	0.532116	0.071023	IVTDFSVIK	0.0423	9	5.84	1	0
2	LR1010	-0.0234846	0.0127929	VKITDFGRA	61.7	9	5.52	-0.0433576	0.0198538
3	LR1011	0.4571	0.0617	KITDFGRAK	0.14	9	9.99	0.858602	0.00272619
4	LR1012	-0.0307121	0.00275108	ITDFGRAKL	11.8	9	8.75	-0.0598694	0.0100792
5	LR1013	-0.0025063	0.00449784	TDFGRAKLL	19.8	9	8.41	-0.00531728	0.00519021
6	LR1014	-0.0279284	0.00421464	DFGRAKLLG	74.2	9	8.75	-0.0541447	0.00507047
7	LR1015	-0.0240508	0.00626952	FGRAKLLGA	28.3	9	11	-0.0461659	0.00195043
8	LR1016	-0.0206618	0.0134624	GRAKLLGAE	60	9	8.75	-0.0377676	0.0227234
9	LR1017	-0.0266004	0.0113811	RAKLLGAEE	14.2	9	6.14	-0.0497058	0.0148613
10	LR1018	-0.0319693	0.00952713	QHVKITDFGR	9.4	10	8.75	-0.0604913	0.0078285
11	EBV0201	0.000588547	0.002158	CLGGLLTMV	46.6	9	8.72	0	0
					CONFIDENTIAL

## Sheet: LR1019_1027
					EASY MHC-I A*11:01						2019-07-16
	EN Lab 2019-07-16 nccs a1101 lr1019-1027_5min
Index	Lane	Band No.	Mol. Wt. (KDa)	Relative Front	Adj. Volume (Int)	Volume (Int)	Abs. Quant.	Rel. Quant.	Band %	Lane %	Norm	EZ50kD
1	EBV1101	1	N/A	0.5	20337034	32005907	N/A	N/A	100	34.6932	0.575612	1
2	LR1019	1	N/A	0.507958	2183983	9734868	N/A	N/A	100	10.0375	-0.0425609	-0.108821
3	LR1020	1	N/A	0.514589	2360334	10550621	N/A	N/A	100	12.2953	-0.0365556	-0.0980494
4	LR1021	1	N/A	0.519894	2723040	10621442	N/A	N/A	100	10.8399	-0.0242042	-0.0758947
5	LR1022	1	N/A	0.522546	2665029	10102698	N/A	N/A	100	9.48312	-0.0261797	-0.0794381
6	LR1023	1	N/A	0.523873	2535831	8748925	N/A	N/A	100	9.11419	-0.0305793	-0.0873298
7	LR1024	1	N/A	0.526525	2525583	8679812	N/A	N/A	100	10.7059	-0.0309283	-0.0879557
8	LR1025	1	N/A	0.53183	3042680	10238728	N/A	N/A	100	11.3252	-0.0133194	-0.0563705
9	LR1026	1	N/A	0.537135	2974421	9954407	N/A	N/A	100	9.91454	-0.0156438	-0.0605399
10	LR1027	1	N/A	0.54244	4883904	12643531	N/A	N/A	100	15.8539	0.0493806	0.0560948
11	EBV0201	1	N/A	0.546419	3965549	11194598	N/A	N/A	100	14.3981	0.0181075	0
12	Undig_rtm	1	N/A	0.533157	27036664	37835738	N/A	N/A	100	63.6744	0.803757
13	Undig_37C	1	N/A	0.53183	32799456	44039621	N/A	N/A	100	47.3509	1
14	Dig_37C	1	N/A	0.541114	3433812	12504756	N/A	N/A	100	14.101	0
15	EBV1101	1	N/A	0.505305	27722548	41508792	N/A	N/A	100	56.7789	0.80265	1
16	LR1019	1	N/A	0.511936	4122014	12644873	N/A	N/A	100	13.2136	0.00787393	-0.010745
17	LR1020	1	N/A	0.517241	4027769	11655270	N/A	N/A	100	13.8227	0.00470012	-0.0147813
18	LR1021	1	N/A	0.519894	3692147	11148299	N/A	N/A	100	11.7701	-0.00660235	-0.0291551
19	LR1022	1	N/A	0.52122	3383548	10849155	N/A	N/A	100	11.3333	-0.0169948	-0.0423715
20	LR1023	1	N/A	0.52122	3372019	10578742	N/A	N/A	100	14.2288	-0.0173831	-0.0428652
21	LR1024	1	N/A	0.52122	3442840	10560564	N/A	N/A	100	14.6271	-0.0149981	-0.0398322
22	LR1025	1	N/A	0.52122	3598939	11029715	N/A	N/A	100	13.6488	-0.00974125	-0.0331469
23	LR1026	1	N/A	0.522546	3456565	11054359	N/A	N/A	100	14.4066	-0.0145359	-0.0392444
24	LR1027	1	N/A	0.522546	5746871	13846939	N/A	N/A	100	21.46	0.062593	0.058843
25	EBV0201	1	N/A	0.519894	4372907	13132080	N/A	N/A	100	17.8801	0.0163231	0
26	Undig_rtm	1	N/A	0.501326	30190120	42659740	N/A	N/A	100	56.1639	0.885749
27	Undig_37C	1	N/A	0.496021	33582757	47270669	N/A	N/A	100	59.5759	1
28	Dig_37C	1	N/A	0.502653	3888201	12501401	N/A	N/A	100	9.57794	0
Index	Lane	Norm_mean	Norm_stdev	SEQUENCE	NetMHCpan-4 % rank	#	pI	EZ_mean	EZ_stdev
1	EBV1101	0.689131	0.113519	IVTDFSVIK	0.0423	9	5.84	1	0
2	LR1019	-0.0173435	0.0252174	HVKITDFGRA	22.4	10	8.75	-0.0597832	0.0693504
3	LR1020	-0.0159277	0.0206278	VKITDFGRAK	1.6	10	9.99	-0.0564154	0.0588795
4	LR1021	-0.0154033	0.00880092	KITDFGRAKL	5.6	10	9.99	-0.0525249	0.0330499
5	LR1022	-0.0215872	0.00459244	ITDFGRAKLL	19.5	10	8.75	-0.0609048	0.0262101
6	LR1023	-0.0239812	0.00659813	TDFGRAKLLG	54.7	10	8.41	-0.0650975	0.0314412
7	LR1024	-0.0229632	0.00796511	DFGRAKLLGA	71.7	10	8.75	-0.063894	0.0340285
8	LR1025	-0.0115303	0.00178906	FGRAKLLGAE	68.6	10	8.75	-0.0447587	0.0164216
9	LR1026	-0.0150898	0.000553981	GRAKLLGAEE	45.5	10	6.14	-0.0498921	0.0150582
10	LR1027	0.0559868	0.0066062	RAKLLGAEEK	1.8	10	8.59	0.0574689	0.00194331
11	EBV0201	0.0172153	0.000892197	CLGGLLTMV	46.6	9	8.72	0	0
					CONFIDENTIAL

[truncated: 17 more sheets: LR1028_1036, LR1037_1045, LR1046_EX1004, EX1005_1013, EX1014_1022, EX1023_1030, TM1001_1009, TM1010_1018, TM1019_1027, TM1028_1036, TM1037_1045, TM1047_CS1005, CS1006_CS1016, CS1017_1025, CS1026_1034, CS1035_1043, CS1044_1050-others]
